# Supplementary material for: Extracellular Vesicles from the Myocyte Secretome Contribute In Vitro to Creating an Unfavourable Environment for Migrating Lung Carcinoma Cells
Source: Biology (Basel). 2025 Nov 11;14(11):1578. doi: 10.3390/biology14111578 (PMC12650371; doi:10.3390/biology14111578)
Supplement: Supplementary file 1 [file biology-14-01578-s001.zip]

Archive with 3 entries (3 files):
- Supplementary Figures f.pdf
- Table S1.pdf
- biology-3905915-WB.pdf
